# Supplementary material for: Impact of Non-Covalent Interactions of Chiral Linked Systems in Solution on Photoinduced Electron Transfer Efficiency
Source: Int J Mol Sci. 2023 May 26;24(11):9296. doi: 10.3390/ijms24119296 (PMC10253034; doi:10.3390/ijms24119296)
Supplement: Supplementary file 1 [file ijms-24-09296-s001.zip]

Archive with 1 entries (1 files):
- ijms-2397602-supplementary.pdf
